# Supplementary material for: Finding the Gaps: Integrated Serosurveillance and Spatial Clustering of Vaccine Preventable Diseases in Samoa, 2018–2019
Source: Trop Med Infect Dis. 2025 Dec 28;11(1):9. doi: 10.3390/tropicalmed11010009 (PMC12846106; doi:10.3390/tropicalmed11010009)
Supplement: Supplementary file 1 [file tropicalmed-11-00009-s001.zip]

Archive with 1 entries (1 files):
- tropicalmed-4027418-supplementary.pdf
